# Supplementary material for: Differential Immunomodulatory Effects of Head and Neck Cancer-Derived Exosomes on B Cells in the Presence of ATP
Source: Int J Mol Sci. 2022 Nov 21;23(22):14446. doi: 10.3390/ijms232214446 (PMC9693630; doi:10.3390/ijms232214446)
Supplement: Supplementary file 1 [file ijms-23-14446-s001.zip]

Archive with 1 entries (1 files):
- ijms-1956469-supplementary.pdf
